# Supplementary material for: The Effectiveness of Learning to Use HMD-Based VR Technologies on Nursing Students: Chemoport Insertion Surgery
Source: Int J Environ Res Public Health. 2022 Apr 15;19(8):4823. doi: 10.3390/ijerph19084823 (PMC9028481; doi:10.3390/ijerph19084823)
Supplement: Supplementary file 1 [file ijerph-19-04823-s001.zip]

Archive with 1 entries (1 files):
- ijerph-1651269-supplementary.pdf
